# Supplementary material for: Characterizing medaka visual features using a high-throughput optomotor response assay
Source: PLoS One. 2024 Jun 28;19(6):e0302092. doi: 10.1371/journal.pone.0302092 (PMC11213317; doi:10.1371/journal.pone.0302092)
Supplement: S1 File — (CSV) [file pone.0302092.s004.csv]

File	Direction	Responsive_lane_1	Responsive_lane_2	Responsive_lane_3	Responsive_lane_4	Responsive_lane_5	Responsive_lane_6	Responsive_lane_7	Responsive_lane_8	Responsive_lane_9	Responsive_lane_10	Responsive_lane_11	Responsive_lane_12	Responsive_lane_13	Responsive_lane_14	Responsive_lane_15	Valid_lane_1	Valid_lane_2	Valid_lane_3	Valid_lane_4	Valid_lane_5	Valid_lane_6	Valid_lane_7	Valid_lane_8	Valid_lane_9	Valid_lane_10	Valid_lane_11	Valid_lane_12	Valid_lane_13	Valid_lane_14	Valid_lane_15	Stripe_width	Stripe_speed	Stripe_opacity	Stripe_color1	Stripe_color2	Figure	Training	Strain
Exp_1_ip10-1_1	R	0	1	0	1	1	1	1	0	0	1	1	0	0	0	0	0	1	1	1	1	1	1	0	0	1	1	1	0	1	0	8	6.5	100	White	Blue	4	NA	IP10-1
Exp_1_ip10-1_1	L	1	0	1	1	1	1	1	1	0	1	0	0	0	0	0	1	1	1	1	1	1	1	1	1	1	1	0	1	0	0	8	6.5	100	White	Blue	4	NA	IP10-1
Exp_1_ip10-1_2	R	1	0	1	0	0	1	0	0	1	1	1	0	0	0	0	1	0	1	0	0	1	1	0	1	1	1	1	0	1	0	8	6.5	100	White	Red	4	NA	IP10-1
Exp_1_ip10-1_2	L	1	1	1	1	1	1	1	1	1	1	1	1	0	1	0	1	1	1	1	1	1	1	1	1	1	1	1	1	1	0	8	6.5	100	White	Red	4	NA	IP10-1
Exp_1_ip10-1_3	R	1	1	1	1	1	0	0	0	0	0	1	0	1	1	1	1	1	1	1	1	0	1	1	0	1	1	0	1	1	1	8	6.5	100	White	Green	4	NA	IP10-1
Exp_1_ip10-1_3	L	1	1	1	1	1	1	0	0	1	0	1	1	0	1	0	1	1	1	1	1	1	1	0	1	1	1	1	1	1	0	8	6.5	100	White	Green	4	NA	IP10-1
Exp_1_ip10-1_4	R	1	0	1	0	0	1	0	1	1	1	1	1	1	1	0	1	1	1	1	0	1	1	1	1	1	1	1	1	1	0	8	6.5	100	White	Black	4	NA	IP10-1
Exp_1_ip10-1_4	L	0	0	1	0	1	1	1	0	1	1	1	1	1	1	0	0	0	1	0	1	1	1	1	1	1	1	1	1	1	0	8	6.5	100	White	Black	4	NA	IP10-1
Exp_1_ip10-1_5	R	1	1	0	0	0	1	1	1	0	0	1	1	0	0	1	1	1	1	1	1	1	1	1	0	0	1	1	1	1	1	8	6.5	100	White	Blue	4	NA	IP10-1
Exp_1_ip10-1_5	L	1	0	0	1	0	1	1	1	1	1	1	1	0	0	1	1	1	0	1	0	1	1	1	1	1	1	1	0	0	1	8	6.5	100	White	Blue	4	NA	IP10-1
Exp_1_ip10-1_6	R	0	0	1	0	0	0	0	1	0	0	1	1	0	0	1	1	0	1	0	0	0	0	1	0	1	1	1	0	0	1	8	6.5	100	White	Red	4	NA	IP10-1
Exp_1_ip10-1_6	L	1	1	1	1	1	1	1	1	1	0	1	1	1	1	1	1	1	1	1	1	1	1	1	1	1	1	1	1	1	1	8	6.5	100	White	Red	4	NA	IP10-1
Exp_1_ip10-1_7	R	1	0	1	1	1	1	1	0	1	1	1	1	0	0	0	1	1	1	1	1	1	1	1	1	1	1	1	0	1	1	8	6.5	100	White	Green	4	NA	IP10-1
Exp_1_ip10-1_7	L	0	1	1	1	1	1	1	0	1	1	1	1	0	0	0	0	1	1	1	1	1	1	1	1	1	1	1	1	0	0	8	6.5	100	White	Green	4	NA	IP10-1
Exp_1_ip10-1_8	R	0	1	1	0	1	1	1	1	0	0	1	1	0	1	0	1	1	1	0	1	1	1	1	0	1	1	1	0	1	0	8	6.5	100	White	Black	4	NA	IP10-1
Exp_1_ip10-1_8	L	1	1	1	1	1	1	1	1	1	1	1	1	1	1	1	1	1	1	1	1	1	1	1	1	1	1	1	1	1	1	8	6.5	100	White	Black	4	NA	IP10-1
Exp_2_ip69-1_1	R	0	0	0	0	1	1	0	0	1	0	0	1	0	1	1	1	1	0	1	1	1	0	0	1	1	0	1	1	1	1	8	6.5	100	White	Blue	4	NA	IP69-1
Exp_2_ip69-1_1	L	1	0	1	0	1	1	1	0	1	0	1	0	0	1	0	1	1	1	0	1	1	1	1	1	1	1	1	1	1	1	8	6.5	100	White	Blue	4	NA	IP69-1
Exp_2_ip69-1_2	R	0	1	0	1	0	1	0	0	0	1	0	1	0	0	1	1	1	1	1	1	1	0	1	1	1	1	1	1	0	1	8	6.5	100	White	Red	4	NA	IP69-1
Exp_2_ip69-1_2	L	1	1	0	1	0	1	1	0	0	1	0	1	0	1	1	1	1	1	1	0	1	1	1	1	1	1	1	0	1	1	8	6.5	100	White	Red	4	NA	IP69-1
Exp_2_ip69-1_3	R	1	1	0	1	1	1	1	1	1	1	1	1	1	0	1	1	1	0	1	1	1	1	1	1	1	1	1	1	1	1	8	6.5	100	White	Green	4	NA	IP69-1
Exp_2_ip69-1_3	L	0	0	1	1	1	1	1	1	1	1	1	1	0	0	1	1	1	1	1	1	1	1	1	1	1	1	1	1	0	1	8	6.5	100	White	Green	4	NA	IP69-1
Exp_2_ip69-1_4	R	1	0	1	1	1	1	1	1	0	1	1	1	1	1	1	1	1	1	1	1	1	1	1	1	1	1	1	1	1	1	8	6.5	100	White	Black	4	NA	IP69-1
Exp_2_ip69-1_4	L	1	1	1	1	1	1	1	1	0	1	1	1	1	1	1	1	1	1	1	1	1	1	1	0	1	1	1	1	1	1	8	6.5	100	White	Black	4	NA	IP69-1
Exp_2_ip69-1_5	R	0	0	1	1	1	0	0	0	1	1	1	1	0	1	1	0	1	1	1	1	1	1	1	1	1	1	1	1	1	1	8	6.5	100	White	Blue	4	NA	IP69-1
Exp_2_ip69-1_5	L	1	0	0	1	1	0	0	0	1	1	1	1	1	1	1	1	1	1	1	1	0	0	1	1	1	1	1	1	1	1	8	6.5	100	White	Blue	4	NA	IP69-1
Exp_2_ip69-1_6	R	0	0	0	0	1	0	0	1	1	1	1	0	1	1	0	1	0	1	1	1	0	0	1	1	1	1	0	1	1	1	8	6.5	100	White	Red	4	NA	IP69-1
Exp_2_ip69-1_6	L	0	1	0	0	1	1	1	1	1	1	1	1	0	1	0	0	1	1	0	1	1	1	1	1	1	1	1	1	1	0	8	6.5	100	White	Red	4	NA	IP69-1
Exp_2_ip69-1_7	R	0	1	0	1	1	0	0	1	1	1	1	1	1	1	0	1	1	1	1	1	0	0	1	1	1	1	1	1	1	0	8	6.5	100	White	Green	4	NA	IP69-1
Exp_2_ip69-1_7	L	0	1	1	1	1	0	1	1	1	1	1	1	1	1	0	0	1	1	1	1	1	1	1	1	1	1	1	1	1	1	8	6.5	100	White	Green	4	NA	IP69-1
Exp_2_ip69-1_8	R	0	1	0	0	0	1	0	1	1	1	1	1	1	1	0	1	1	0	0	1	1	0	1	1	1	1	1	1	1	0	8	6.5	100	White	Black	4	NA	IP69-1
Exp_2_ip69-1_8	L	1	1	1	1	0	1	1	1	1	1	1	1	1	1	0	1	1	1	1	1	1	1	1	1	1	1	1	1	1	0	8	6.5	100	White	Black	4	NA	IP69-1
Exp_3_ip11-2_1	R	1	0	0	0	1	1	0	0	0	1	1	0	0	0	1	1	1	0	0	1	1	1	0	0	1	1	1	1	0	1	8	6.5	100	White	Blue	4	NA	IP11-2
Exp_3_ip11-2_1	L	0	1	1	0	1	1	0	0	1	1	1	0	0	0	1	1	1	1	0	1	1	0	1	1	1	1	0	0	0	1	8	6.5	100	White	Blue	4	NA	IP11-2
Exp_3_ip11-2_2	R	0	0	1	0	1	0	1	1	1	0	1	1	0	0	0	1	1	1	0	1	1	1	1	1	1	1	1	1	1	0	8	6.5	100	White	Red	4	NA	IP11-2
Exp_3_ip11-2_2	L	0	1	1	1	1	0	1	1	1	1	1	0	0	0	1	0	1	1	1	1	1	1	1	1	1	1	1	0	0	1	8	6.5	100	White	Red	4	NA	IP11-2
Exp_3_ip11-2_3	R	0	0	0	1	1	0	1	1	0	1	1	1	0	0	1	0	1	1	1	1	0	1	1	1	1	1	1	1	1	1	8	6.5	100	White	Green	4	NA	IP11-2
Exp_3_ip11-2_3	L	1	0	0	1	0	0	1	1	0	1	1	1	0	0	1	1	0	1	1	1	1	1	1	0	1	1	1	1	0	1	8	6.5	100	White	Green	4	NA	IP11-2
Exp_3_ip11-2_4	R	1	1	1	0	0	1	0	1	1	0	1	0	1	0	1	1	1	1	0	1	1	0	1	1	0	1	0	1	0	1	8	6.5	100	White	Black	4	NA	IP11-2
Exp_3_ip11-2_4	L	1	0	1	1	0	1	1	1	1	1	1	0	0	1	1	1	1	1	1	1	1	1	1	1	1	1	0	0	1	1	8	6.5	100	White	Black	4	NA	IP11-2
Exp_3_ip11-2_5	R	0	1	1	1	0	1	1	0	0	1	0	0	1	0	0	0	1	1	1	1	1	1	1	1	1	0	1	1	0	0	8	6.5	100	White	Blue	4	NA	IP11-2
Exp_3_ip11-2_5	L	1	1	1	1	0	1	1	0	1	1	1	0	0	0	0	1	1	1	1	0	1	1	0	1	1	1	0	1	0	0	8	6.5	100	White	Blue	4	NA	IP11-2
Exp_3_ip11-2_6	R	0	1	1	0	0	1	0	1	1	0	1	1	1	0	0	1	1	1	0	1	1	1	1	1	1	1	1	1	0	0	8	6.5	100	White	Red	4	NA	IP11-2
Exp_3_ip11-2_6	L	0	1	1	1	0	1	1	1	1	0	1	0	1	0	1	0	1	1	1	0	1	1	1	1	1	1	1	1	1	1	8	6.5	100	White	Red	4	NA	IP11-2
Exp_3_ip11-2_7	R	0	1	1	1	0	1	1	1	1	1	1	0	1	0	1	1	1	1	1	1	1	1	1	1	1	1	1	1	1	1	8	6.5	100	White	Green	4	NA	IP11-2
Exp_3_ip11-2_7	L	0	1	1	1	0	1	1	1	1	1	1	0	1	0	1	0	1	1	1	0	1	1	1	1	1	1	0	1	0	1	8	6.5	100	White	Green	4	NA	IP11-2
Exp_3_ip11-2_8	R	0	1	1	1	1	1	1	1	1	0	1	1	1	0	1	0	1	1	1	1	1	1	1	1	0	1	1	1	0	1	8	6.5	100	White	Black	4	NA	IP11-2
Exp_3_ip11-2_8	L	1	1	1	1	0	1	1	1	1	1	1	1	1	0	1	1	1	1	1	1	1	1	1	1	1	1	1	1	0	1	8	6.5	100	White	Black	4	NA	IP11-2
Exp_4_cab_1	R	1	0	1	1	1	1	1	1	1	1	1	1	1	1	1	1	0	1	1	1	1	1	1	1	1	1	1	1	1	1	8	6.5	100	White	Blue	4	NA	Cab
Exp_4_cab_1	L	1	1	1	0	1	1	1	1	1	1	1	1	1	1	1	1	1	1	1	1	1	1	1	1	1	1	1	1	1	1	8	6.5	100	White	Blue	4	NA	Cab
Exp_4_cab_2	R	0	1	1	1	0	1	1	1	1	0	1	1	1	1	1	0	1	1	1	1	1	1	1	1	1	1	1	1	1	1	8	6.5	100	White	Red	4	NA	Cab
Exp_4_cab_2	L	1	1	1	1	1	1	1	1	1	0	1	1	1	1	1	1	1	1	1	1	1	1	1	1	0	1	1	1	1	1	8	6.5	100	White	Red	4	NA	Cab
Exp_4_cab_3	R	1	1	1	1	1	0	1	1	1	1	1	0	1	1	0	1	1	1	1	1	0	1	1	1	1	1	0	1	1	0	8	6.5	100	White	Green	4	NA	Cab
Exp_4_cab_3	L	1	1	1	1	0	1	1	1	1	1	1	1	1	1	1	1	1	1	1	1	1	1	1	1	1	1	1	1	1	1	8	6.5	100	White	Green	4	NA	Cab
Exp_4_cab_4	R	1	1	1	1	0	0	0	1	1	0	0	1	1	1	0	1	1	1	1	0	1	0	1	1	1	1	1	1	1	1	8	6.5	100	White	Black	4	NA	Cab
Exp_4_cab_4	L	1	1	1	1	1	1	1	1	1	0	0	1	1	1	1	1	1	1	1	1	1	1	1	1	1	0	1	1	1	1	8	6.5	100	White	Black	4	NA	Cab
Exp_4_cab_5	R	0	0	1	0	1	1	1	1	1	0	0	1	0	1	1	0	1	1	1	1	1	1	1	1	1	1	1	0	1	1	8	6.5	100	White	Blue	4	NA	Cab
Exp_4_cab_5	L	1	1	1	1	1	1	1	1	1	0	0	1	1	1	1	1	1	1	1	1	1	1	1	1	0	0	1	1	1	1	8	6.5	100	White	Blue	4	NA	Cab
Exp_4_cab_6	R	1	0	1	0	0	0	1	1	1	0	0	1	0	1	1	1	0	1	1	1	1	1	1	1	1	1	1	1	1	1	8	6.5	100	White	Red	4	NA	Cab
Exp_4_cab_6	L	1	1	1	1	1	0	1	1	1	0	1	1	0	1	0	1	1	1	1	1	0	1	1	1	0	1	1	0	1	1	8	6.5	100	White	Red	4	NA	Cab
Exp_4_cab_7	R	1	1	1	0	1	1	1	1	1	0	0	1	1	1	0	1	1	1	1	1	1	1	1	1	1	1	1	1	1	1	8	6.5	100	White	Green	4	NA	Cab
Exp_4_cab_7	L	1	1	1	0	1	1	1	1	1	0	0	1	1	1	1	1	1	1	0	1	1	1	1	1	0	0	1	1	1	1	8	6.5	100	White	Green	4	NA	Cab
Exp_4_cab_8	R	1	1	0	1	1	0	1	1	1	1	1	1	1	1	0	1	1	0	1	1	0	1	1	1	1	1	1	1	1	1	8	6.5	100	White	Black	4	NA	Cab
Exp_4_cab_8	L	1	1	1	1	1	1	0	1	1	1	1	1	1	1	0	1	1	1	1	1	1	1	1	1	1	1	1	1	1	1	8	6.5	100	White	Black	4	NA	Cab
Exp_5_HdrR_1	R	1	1	0	1	1	1	0	1	1	0	1	0	0	1	1	1	1	0	1	1	1	1	1	1	1	1	1	1	1	1	8	6.5	100	White	Blue	4	NA	HdrR
Exp_5_HdrR_1	L	1	1	0	0	1	1	0	0	1	0	1	0	0	1	1	1	1	0	1	1	1	1	1	1	0	1	1	1	1	1	8	6.5	100	White	Blue	4	NA	HdrR
Exp_5_HdrR_2	R	1	1	1	0	1	1	0	0	1	0	1	0	0	1	1	1	1	1	0	1	1	0	1	1	0	1	1	0	1	1	8	6.5	100	White	Red	4	NA	HdrR
Exp_5_HdrR_2	L	1	0	1	1	1	1	0	1	1	0	1	0	0	1	1	1	1	1	1	1	1	0	1	1	1	1	0	1	1	1	8	6.5	100	White	Red	4	NA	HdrR
Exp_5_HdrR_3	R	1	1	0	1	1	1	0	1	1	0	1	1	0	1	1	1	1	1	1	1	1	1	1	1	1	1	1	0	1	1	8	6.5	100	White	Green	4	NA	HdrR
Exp_5_HdrR_3	L	0	1	0	1	1	1	0	1	1	1	1	1	0	1	1	1	1	0	1	1	1	1	1	1	1	1	1	0	1	1	8	6.5	100	White	Green	4	NA	HdrR
Exp_5_HdrR_4	R	1	1	1	1	1	1	1	1	1	1	1	1	0	1	1	1	1	1	1	1	1	1	1	1	1	1	1	0	1	1	8	6.5	100	White	Black	4	NA	HdrR
Exp_5_HdrR_4	L	1	0	0	1	1	1	0	1	0	1	1	1	0	1	1	1	1	1	1	1	1	1	1	1	1	1	1	0	1	1	8	6.5	100	White	Black	4	NA	HdrR
Exp_5_HdrR_5	R	1	1	1	1	1	1	0	0	0	1	1	0	0	1	1	1	1	1	1	1	1	1	1	0	1	1	0	1	1	1	8	6.5	100	White	Blue	4	NA	HdrR
Exp_5_HdrR_5	L	1	1	1	1	1	1	0	0	1	0	1	1	0	1	1	1	1	1	1	1	1	0	0	1	1	1	1	1	1	1	8	6.5	100	White	Blue	4	NA	HdrR
Exp_5_HdrR_6	R	0	1	1	1	1	1	0	1	1	1	1	1	0	1	1	1	1	1	1	1	1	1	1	1	1	1	1	1	1	1	8	6.5	100	White	Red	4	NA	HdrR
Exp_5_HdrR_6	L	1	1	1	1	1	1	1	1	1	1	1	1	0	1	1	1	1	1	1	1	1	1	1	1	1	1	1	1	1	1	8	6.5	100	White	Red	4	NA	HdrR
Exp_5_HdrR_7	R	1	1	0	1	0	1	0	1	0	1	1	1	0	1	1	1	1	1	1	1	1	0	1	1	1	1	1	1	1	1	8	6.5	100	White	Green	4	NA	HdrR
Exp_5_HdrR_7	L	0	1	1	1	1	1	1	1	0	0	1	1	0	1	1	1	1	1	1	1	1	1	1	0	1	1	1	1	1	1	8	6.5	100	White	Green	4	NA	HdrR
Exp_5_HdrR_8	R	1	0	1	1	1	1	1	0	0	0	1	0	0	1	1	1	1	1	1	1	1	1	1	1	1	1	1	1	1	1	8	6.5	100	White	Black	4	NA	HdrR
Exp_5_HdrR_8	L	1	1	1	1	1	1	0	0	0	0	1	0	0	1	1	1	1	1	1	1	1	1	0	0	0	1	0	1	1	1	8	6.5	100	White	Black	4	NA	HdrR
Exp_6_HdrR_12	R	1	1	0	1	1	1	0	0	1	1	1	0	0	1	0	1	1	1	1	1	1	1	1	1	1	1	1	1	1	1	1	6.5	100	White	Black	3	Trained	HdrR
Exp_6_HdrR_12	L	1	0	0	0	0	0	0	0	0	1	1	1	0	1	0	1	1	1	1	1	1	1	1	1	1	1	1	1	1	0	1	6.5	100	White	Black	3	Trained	HdrR
Exp_6_HdrR_13	R	0	0	0	1	0	1	0	0	0	0	1	1	0	0	0	1	1	1	1	0	1	1	1	1	1	1	1	1	0	0	1.2	6.5	100	White	Black	3	Trained	HdrR
Exp_6_HdrR_13	L	0	0	1	1	1	1	1	1	0	1	1	1	0	1	1	0	1	1	1	1	1	1	1	0	1	1	1	0	1	1	1.2	6.5	100	White	Black	3	Trained	HdrR
Exp_6_HdrR_14	R	1	1	0	1	1	1	0	1	1	1	0	0	0	1	1	1	1	1	1	1	1	1	1	1	1	1	1	1	1	1	1.4	6.5	100	White	Black	3	Trained	HdrR
Exp_6_HdrR_14	L	1	1	1	1	1	1	1	1	1	1	0	1	0	1	1	1	1	1	1	1	1	1	1	1	1	0	1	0	1	1	1.4	6.5	100	White	Black	3	Trained	HdrR
Exp_6_HdrR_15	R	0	0	0	0	1	0	1	1	0	0	1	1	0	0	0	0	1	1	1	1	1	1	1	0	0	1	1	1	0	1	1	6.5	100	White	Black	3	Trained	HdrR
Exp_6_HdrR_15	L	1	1	0	0	1	1	1	1	0	1	1	1	0	0	1	1	1	1	1	1	1	1	1	0	1	1	1	0	1	1	1	6.5	100	White	Black	3	Trained	HdrR
Exp_6_HdrR_16	R	1	0	0	0	0	0	1	0	0	1	0	1	0	0	0	1	1	1	1	1	1	1	1	1	1	1	1	1	1	1	0.8	6.5	100	White	Black	3	Trained	HdrR
Exp_6_HdrR_16	L	1	0	0	0	1	0	0	0	0	1	1	1	0	0	1	1	1	1	0	1	1	1	0	0	1	1	1	0	0	1	0.8	6.5	100	White	Black	3	Trained	HdrR
Exp_6_HdrR_17	R	1	0	1	1	1	1	1	1	0	0	1	0	0	0	1	1	1	1	1	1	1	1	1	1	0	1	1	1	0	1	1.2	6.5	100	White	Black	3	Trained	HdrR
Exp_6_HdrR_17	L	1	0	0	1	1	1	1	0	1	1	1	0	0	1	1	1	1	1	1	1	1	1	1	1	1	1	1	0	1	1	1.2	6.5	100	White	Black	3	Trained	HdrR
Exp_6_HdrR_18	R	0	0	1	1	1	1	1	1	1	0	1	0	0	0	0	1	1	1	1	1	1	1	1	1	1	1	1	1	0	1	1.4	6.5	100	White	Black	3	Trained	HdrR
Exp_6_HdrR_18	L	0	0	1	0	1	1	1	1	1	0	1	0	0	1	1	0	0	1	1	1	1	1	1	1	0	1	0	0	1	1	1.4	6.5	100	White	Black	3	Trained	HdrR
Exp_6_HdrR_19	R	1	0	0	0	1	0	0	0	0	0	0	0	0	0	1	1	0	1	1	1	1	1	1	1	0	1	1	0	0	1	0.8	6.5	100	White	Black	3	Trained	HdrR
Exp_6_HdrR_19	L	1	1	0	1	1	0	0	0	1	0	0	0	0	1	1	1	1	1	1	1	0	1	1	1	1	1	0	0	1	1	0.8	6.5	100	White	Black	3	Trained	HdrR
Exp_7_HdrR_1	R	1	0	0	0	0	0	0	0	1	0	0	0	0	NA	NA	1	1	1	1	1	0	1	1	1	1	1	1	1	NA	NA	0.8	6.5	100	White	Black	3	Untrained	HdrR
Exp_7_HdrR_1	L	0	0	0	0	0	0	1	0	0	0	0	0	0	NA	NA	1	1	0	1	1	1	1	0	1	1	1	0	1	NA	NA	0.8	6.5	100	White	Black	3	Untrained	HdrR
Exp_7_HdrR_2	R	1	0	0	0	0	0	0	0	0	0	0	1	0	NA	NA	1	1	1	1	1	1	1	1	1	1	1	1	1	NA	NA	1	6.5	100	White	Black	3	Untrained	HdrR
Exp_7_HdrR_2	L	0	0	0	0	0	0	0	0	0	0	0	0	1	NA	NA	1	1	1	0	1	1	1	0	1	1	1	1	1	NA	NA	1	6.5	100	White	Black	3	Untrained	HdrR
Exp_7_HdrR_3	R	1	0	0	0	1	0	0	0	0	0	0	0	1	NA	NA	1	1	1	1	1	1	1	0	1	1	1	1	1	NA	NA	1.2	6.5	100	White	Black	3	Untrained	HdrR
Exp_7_HdrR_3	L	0	0	1	0	0	0	0	0	0	0	0	0	1	NA	NA	1	1	1	0	1	1	1	0	1	1	0	1	1	NA	NA	1.2	6.5	100	White	Black	3	Untrained	HdrR
Exp_7_HdrR_4	R	1	0	1	0	0	0	1	1	0	0	0	0	0	NA	NA	1	0	1	1	0	1	1	1	1	1	1	0	1	NA	NA	1.4	6.5	100	White	Black	3	Untrained	HdrR
Exp_7_HdrR_4	L	1	1	1	1	0	0	1	0	0	0	0	0	0	NA	NA	1	1	1	1	1	1	1	1	1	1	0	1	0	NA	NA	1.4	6.5	100	White	Black	3	Untrained	HdrR
Exp_7_HdrR_5	R	0	0	0	0	0	0	0	0	0	0	0	0	0	NA	NA	1	0	1	1	0	1	1	1	1	1	1	1	1	NA	NA	0.8	6.5	100	White	Black	3	Untrained	HdrR
Exp_7_HdrR_5	L	1	0	1	0	1	0	0	0	0	0	0	0	0	NA	NA	1	1	1	0	1	1	0	1	0	0	0	1	1	NA	NA	0.8	6.5	100	White	Black	3	Untrained	HdrR
Exp_7_HdrR_6	R	0	0	0	0	0	1	0	0	0	0	0	0	0	NA	NA	1	1	0	1	1	1	1	1	1	1	1	1	1	NA	NA	1	6.5	100	White	Black	3	Untrained	HdrR
Exp_7_HdrR_6	L	1	0	0	0	0	0	0	0	0	0	0	0	0	NA	NA	1	0	1	1	1	1	1	0	1	1	1	1	1	NA	NA	1	6.5	100	White	Black	3	Untrained	HdrR
Exp_7_HdrR_7	R	1	0	1	1	0	0	0	0	0	0	0	0	1	NA	NA	1	1	1	1	1	1	1	1	1	1	1	1	1	NA	NA	1.2	6.5	100	White	Black	3	Untrained	HdrR
Exp_7_HdrR_7	L	1	0	0	1	1	0	0	1	0	0	0	0	1	NA	NA	1	1	1	1	1	1	1	1	0	0	1	0	1	NA	NA	1.2	6.5	100	White	Black	3	Untrained	HdrR
Exp_7_HdrR_8	R	0	0	0	1	0	1	1	1	0	0	0	0	1	NA	NA	1	1	1	1	1	1	1	1	1	1	1	1	1	NA	NA	1.4	6.5	100	White	Black	3	Untrained	HdrR
Exp_7_HdrR_8	L	0	1	0	1	1	1	1	1	0	1	0	0	1	NA	NA	1	1	1	1	1	1	1	1	1	1	0	0	1	NA	NA	1.4	6.5	100	White	Black	3	Untrained	HdrR
Exp_8_Cab_12	R	1	0	1	0	0	0	0	1	1	0	0	0	0	0	0	1	1	1	1	1	1	1	1	1	1	1	1	1	1	1	1	6.5	100	White	Black	3	Trained	Cab
Exp_8_Cab_12	L	0	0	1	0	0	0	0	0	0	0	0	0	0	0	0	1	1	1	0	0	1	1	1	1	1	1	1	1	1	0	1	6.5	100	White	Black	3	Trained	Cab
Exp_8_Cab_13	R	0	1	1	1	0	0	1	0	1	1	0	1	1	1	0	1	1	1	1	1	1	1	0	1	1	1	1	1	1	0	1.2	6.5	100	White	Black	3	Trained	Cab
Exp_8_Cab_13	L	0	0	1	1	0	1	0	1	1	1	0	1	0	0	0	0	1	1	1	0	1	1	1	1	1	0	1	1	1	1	1.2	6.5	100	White	Black	3	Trained	Cab
Exp_8_Cab_14	R	1	1	0	1	1	1	0	0	0	1	0	0	1	1	0	1	1	1	1	1	1	1	1	1	1	1	1	1	1	1	1.4	6.5	100	White	Black	3	Trained	Cab
Exp_8_Cab_14	L	1	1	1	1	1	1	0	0	1	1	0	0	1	0	1	1	1	1	1	1	1	1	0	1	1	1	0	1	1	1	1.4	6.5	100	White	Black	3	Trained	Cab
Exp_8_Cab_15	R	0	0	0	0	0	0	0	0	0	0	0	0	0	0	0	1	1	1	1	1	1	1	1	1	1	1	1	1	1	1	0.8	6.5	100	White	Black	3	Trained	Cab
Exp_8_Cab_15	L	0	0	0	0	0	1	0	0	0	0	0	0	0	0	0	1	0	0	1	1	1	1	0	1	1	1	1	0	0	1	0.8	6.5	100	White	Black	3	Trained	Cab
Exp_8_Cab_16	R	0	0	0	1	1	1	0	0	0	0	0	0	0	0	0	1	1	1	1	1	1	1	1	1	1	1	1	1	0	1	1	6.5	100	White	Black	3	Trained	Cab
Exp_8_Cab_16	L	1	0	0	1	1	1	0	0	0	1	0	0	0	0	1	1	0	0	1	1	1	0	0	1	1	1	1	0	0	1	1	6.5	100	White	Black	3	Trained	Cab
Exp_8_Cab_17	R	1	1	1	1	1	0	0	0	1	1	0	0	0	0	0	1	1	1	1	1	1	1	1	1	1	1	1	1	1	0	1.2	6.5	100	White	Black	3	Trained	Cab
Exp_8_Cab_17	L	1	1	1	1	1	1	1	0	1	1	0	0	0	0	0	1	1	1	1	1	1	1	0	1	1	1	0	1	0	0	1.2	6.5	100	White	Black	3	Trained	Cab
Exp_8_Cab_18	R	1	0	1	0	0	0	1	0	1	1	0	1	0	0	1	1	1	1	1	1	1	1	1	1	1	1	1	1	1	1	1.4	6.5	100	White	Black	3	Trained	Cab
Exp_8_Cab_18	L	0	1	1	0	1	1	1	0	1	0	0	1	0	1	0	1	1	1	0	1	1	1	1	1	1	1	1	1	1	1	1.4	6.5	100	White	Black	3	Trained	Cab
Exp_8_Cab_19	R	0	0	1	0	1	0	0	0	1	0	0	0	0	0	0	1	1	1	1	1	1	1	1	1	1	1	1	1	1	1	0.8	6.5	100	White	Black	3	Trained	Cab
Exp_8_Cab_19	L	1	0	0	1	1	0	0	0	0	0	0	1	0	0	0	1	1	1	1	1	0	0	1	1	1	1	1	1	1	1	0.8	6.5	100	White	Black	3	Trained	Cab
Exp_9_cab_1	R	0	1	0	0	1	0	1	0	0	0	0	0	0	0	0	1	1	1	1	1	1	1	1	1	1	1	1	1	0	1	0.8	6.5	100	White	Black	3	Untrained	Cab
Exp_9_cab_1	L	0	1	0	0	0	1	1	0	0	0	0	0	0	0	0	0	1	1	1	1	1	1	0	1	1	0	1	0	0	1	0.8	6.5	100	White	Black	3	Untrained	Cab
Exp_9_cab_2	R	1	0	0	1	1	1	0	0	0	0	0	0	0	0	0	1	1	1	1	1	1	1	0	1	1	0	1	0	1	1	1	6.5	100	White	Black	3	Untrained	Cab
Exp_9_cab_2	L	0	0	0	0	0	0	1	0	0	0	0	0	0	0	0	0	0	1	1	1	1	1	0	1	1	0	0	0	0	1	1	6.5	100	White	Black	3	Untrained	Cab
Exp_9_cab_3	R	0	0	0	1	0	0	1	0	0	0	0	0	0	0	0	1	1	0	1	1	1	1	0	1	1	0	1	0	1	1	1.2	6.5	100	White	Black	3	Untrained	Cab
Exp_9_cab_3	L	0	0	1	1	0	1	1	0	0	0	0	0	0	0	0	0	0	1	1	1	1	1	1	1	1	0	1	0	0	1	1.2	6.5	100	White	Black	3	Untrained	Cab
Exp_9_cab_4	R	0	0	1	1	1	0	0	1	0	0	0	0	1	0	0	0	0	1	1	1	1	1	1	1	1	0	1	1	1	1	1.4	6.5	100	White	Black	3	Untrained	Cab
Exp_9_cab_4	L	1	1	1	1	1	1	1	1	0	0	0	0	1	0	0	1	1	1	1	1	1	1	1	0	1	0	0	1	0	1	1.4	6.5	100	White	Black	3	Untrained	Cab
Exp_9_cab_5	R	0	0	0	0	0	0	0	0	0	0	0	1	0	1	0	1	1	1	1	1	1	1	1	1	1	0	1	1	1	1	0.8	6.5	100	White	Black	3	Untrained	Cab
Exp_9_cab_5	L	0	0	0	0	0	0	0	0	0	0	0	0	0	0	0	0	0	1	0	1	0	1	0	0	1	0	1	1	1	1	0.8	6.5	100	White	Black	3	Untrained	Cab
Exp_9_cab_6	R	1	1	0	0	0	0	0	0	0	0	0	0	0	1	0	1	1	1	1	1	0	1	0	1	1	0	1	1	1	1	1	6.5	100	White	Black	3	Untrained	Cab
Exp_9_cab_6	L	0	1	0	0	0	0	0	0	0	0	0	0	0	0	0	1	1	0	1	0	1	0	1	1	1	0	1	0	1	0	1	6.5	100	White	Black	3	Untrained	Cab
Exp_9_cab_7	R	1	1	0	1	0	1	0	0	0	0	0	0	0	0	0	1	1	0	1	1	1	1	0	1	NA	0	1	1	1	1	1.2	6.5	100	White	Black	3	Untrained	Cab
Exp_9_cab_7	L	0	0	1	1	0	1	0	0	0	0	0	0	0	0	0	0	1	1	1	1	1	1	1	0	0	0	1	0	0	0	1.2	6.5	100	White	Black	3	Untrained	Cab
Exp_9_cab_8	R	NA	1	0	1	1	0	1	0	0	0	0	0	0	0	1	0	1	1	1	1	0	1	0	1	1	0	1	1	0	1	1.4	6.5	100	White	Black	3	Untrained	Cab
Exp_9_cab_8	L	0	1	0	1	1	0	0	1	1	0	0	0	0	1	1	0	1	0	1	1	1	1	1	1	1	0	0	0	1	1	1.4	6.5	100	White	Black	3	Untrained	Cab
Exp_10_cab_1	R	0	1	0	0	1	1	1	0	0	1	0	1	0	0	0	1	1	1	1	1	1	1	1	1	1	1	1	0	0	0	8	4.3	100	White	Black	2	NA	Cab
Exp_10_cab_1	L	0	1	1	1	0	1	1	1	0	1	0	1	1	1	0	0	1	1	1	1	1	1	1	1	1	0	1	1	1	0	8	4.3	100	White	Black	2	NA	Cab
Exp_10_cab_2	R	1	1	0	1	0	1	0	0	1	0	1	1	0	0	1	1	1	0	1	1	1	0	1	1	1	1	1	0	0	1	8	6.5	100	White	Black	2	NA	Cab
Exp_10_cab_2	L	1	1	1	1	0	1	1	0	0	0	1	1	0	1	1	1	1	1	1	0	1	1	0	1	0	1	1	1	1	1	8	6.5	100	White	Black	2	NA	Cab
Exp_10_cab_3	R	0	1	0	1	1	1	1	0	1	0	1	1	1	0	1	1	1	1	1	1	1	1	1	1	1	1	1	1	0	1	8	8.6	100	White	Black	2	NA	Cab
Exp_10_cab_3	L	0	1	1	1	1	1	1	0	1	1	1	1	1	1	0	0	1	1	1	1	1	1	1	1	1	1	1	1	1	0	8	8.6	100	White	Black	2	NA	Cab
Exp_10_cab_4	R	1	1	0	1	0	1	1	1	1	0	1	0	1	0	0	1	1	0	1	0	1	1	1	1	1	1	1	1	1	1	8	4.3	100	White	Black	2	NA	Cab
Exp_10_cab_4	L	1	1	1	1	1	1	1	1	1	0	1	0	1	1	1	1	1	1	1	1	1	1	1	1	0	1	0	1	1	1	8	4.3	100	White	Black	2	NA	Cab
Exp_10_cab_5	R	1	1	0	1	1	0	1	1	1	1	1	1	1	0	1	1	1	0	1	1	0	1	1	1	1	1	1	1	0	1	8	6.5	100	White	Black	2	NA	Cab
Exp_10_cab_5	L	1	1	1	1	1	1	1	1	1	1	0	1	1	1	0	1	1	1	1	1	1	1	1	1	1	1	1	1	1	0	8	6.5	100	White	Black	2	NA	Cab
Exp_10_cab_6	R	1	1	0	1	1	1	0	1	1	0	1	1	1	0	0	1	1	0	1	1	1	0	1	1	1	1	1	1	0	0	8	8.6	100	White	Black	2	NA	Cab
Exp_10_cab_6	L	1	1	1	1	1	1	1	1	1	0	0	1	1	1	NA	1	1	1	1	1	1	1	1	1	0	1	1	1	1	NA	8	8.6	100	White	Black	2	NA	Cab
Exp_10_cab_8	R	0	0	1	1	1	1	0	1	1	1	1	0	1	0	0	0	1	1	1	1	1	0	1	1	1	1	1	1	1	0	10	6.5	100	White	Black	2	NA	Cab
Exp_10_cab_8	L	1	1	1	1	1	1	1	1	1	1	1	1	1	1	0	1	1	1	1	1	1	1	1	1	1	1	1	1	1	1	10	6.5	100	White	Black	2	NA	Cab
Exp_10_cab_9	R	0	1	1	1	1	0	1	1	0	0	0	0	1	0	0	1	1	1	1	1	0	1	1	1	1	0	1	1	0	0	4	6.5	100	White	Black	2	NA	Cab
Exp_10_cab_9	L	0	1	1	1	1	1	1	1	0	1	1	0	1	1	0	0	1	1	1	1	1	1	1	1	1	1	0	1	1	0	4	6.5	100	White	Black	2	NA	Cab
Exp_10_cab_10	R	1	1	1	1	0	1	0	1	0	0	1	1	0	0	0	1	1	1	1	1	1	0	1	1	0	1	1	1	0	0	10	6.5	100	White	Black	2	NA	Cab
Exp_10_cab_10	L	1	1	1	1	1	1	1	1	0	1	1	0	0	0	1	1	1	1	1	1	1	1	1	1	1	1	0	0	1	1	10	6.5	100	White	Black	2	NA	Cab
Exp_10_cab_11	R	1	1	0	1	1	0	1	0	1	1	1	0	1	0	1	1	1	1	1	1	0	1	1	1	1	1	1	1	0	1	4	6.5	100	White	Black	2	NA	Cab
Exp_10_cab_11	L	1	1	1	1	1	1	1	0	1	1	1	0	1	0	0	1	1	1	1	1	1	1	0	1	1	1	0	1	1	1	4	6.5	100	White	Black	2	NA	Cab
