# Supplementary material for: Characterizing medaka visual features using a high-throughput optomotor response assay
Source: PLoS One. 2024 Jun 28;19(6):e0302092. doi: 10.1371/journal.pone.0302092 (PMC11213317; doi:10.1371/journal.pone.0302092)
Supplement: S2 File — (CSV) [file pone.0302092.s005.csv]

Strain	Col_Op_Sp_Wid	Res_rate_i	Sample_n	Total_valid	Stripe_speed	Stripe_width
Cab	Black_100_4.3_8	66.6666666666667	1	14	4.3	8
Cab	Black_100_4.3_8	100	2	14	4.3	8
Cab	Black_100_4.3_8	66.6666666666667	3	14	4.3	8
Cab	Black_100_4.3_8	75	4	14	4.3	8
Cab	Black_100_4.3_8	66.6666666666667	5	14	4.3	8
Cab	Black_100_4.3_8	100	6	14	4.3	8
Cab	Black_100_4.3_8	100	7	14	4.3	8
Cab	Black_100_4.3_8	75	8	14	4.3	8
Cab	Black_100_4.3_8	50	9	14	4.3	8
Cab	Black_100_4.3_8	66.6666666666667	10	14	4.3	8
Cab	Black_100_4.3_8	66.6666666666667	11	14	4.3	8
Cab	Black_100_4.3_8	66.6666666666667	12	14	4.3	8
Cab	Black_100_4.3_8	100	13	14	4.3	8
Cab	Black_100_4.3_8	66.6666666666667	14	14	4.3	8
Cab	Black_100_6.5_8	100	1	13	6.5	8
Cab	Black_100_6.5_8	100	2	13	6.5	8
Cab	Black_100_6.5_8	100	4	13	6.5	8
Cab	Black_100_6.5_8	66.6666666666667	5	13	6.5	8
Cab	Black_100_6.5_8	100	6	13	6.5	8
Cab	Black_100_6.5_8	100	7	13	6.5	8
Cab	Black_100_6.5_8	66.6666666666667	8	13	6.5	8
Cab	Black_100_6.5_8	75	9	13	6.5	8
Cab	Black_100_6.5_8	66.6666666666667	10	13	6.5	8
Cab	Black_100_6.5_8	75	11	13	6.5	8
Cab	Black_100_6.5_8	100	12	13	6.5	8
Cab	Black_100_6.5_8	66.6666666666667	13	13	6.5	8
Cab	Black_100_6.5_8	100	15	13	6.5	8
Cab	Black_100_8.6_8	66.6666666666667	1	13	8.6	8
Cab	Black_100_8.6_8	100	2	13	8.6	8
Cab	Black_100_8.6_8	66.6666666666667	3	13	8.6	8
Cab	Black_100_8.6_8	100	4	13	8.6	8
Cab	Black_100_8.6_8	100	5	13	8.6	8
Cab	Black_100_8.6_8	100	6	13	8.6	8
Cab	Black_100_8.6_8	100	7	13	8.6	8
Cab	Black_100_8.6_8	50	8	13	8.6	8
Cab	Black_100_8.6_8	100	9	13	8.6	8
Cab	Black_100_8.6_8	33.3333333333333	10	13	8.6	8
Cab	Black_100_8.6_8	75	11	13	8.6	8
Cab	Black_100_8.6_8	100	12	13	8.6	8
Cab	Black_100_8.6_8	100	13	13	8.6	8
Cab	Black_100_6.5_10	100	1	13	6.5	10
Cab	Black_100_6.5_10	75	2	13	6.5	10
Cab	Black_100_6.5_10	100	3	13	6.5	10
Cab	Black_100_6.5_10	100	4	13	6.5	10
Cab	Black_100_6.5_10	75	5	13	6.5	10
Cab	Black_100_6.5_10	100	6	13	6.5	10
Cab	Black_100_6.5_10	100	8	13	6.5	10
Cab	Black_100_6.5_10	50	9	13	6.5	10
Cab	Black_100_6.5_10	100	10	13	6.5	10
Cab	Black_100_6.5_10	100	11	13	6.5	10
Cab	Black_100_6.5_10	66.6666666666667	12	13	6.5	10
Cab	Black_100_6.5_10	66.6666666666667	13	13	6.5	10
Cab	Black_100_6.5_10	33.3333333333333	14	13	6.5	10
Cab	Black_100_6.5_4	66.6666666666667	1	11	6.5	4
Cab	Black_100_6.5_4	100	2	11	6.5	4
Cab	Black_100_6.5_4	75	3	11	6.5	4
Cab	Black_100_6.5_4	100	4	11	6.5	4
Cab	Black_100_6.5_4	100	5	11	6.5	4
Cab	Black_100_6.5_4	100	7	11	6.5	4
Cab	Black_100_6.5_4	66.6666666666667	8	11	6.5	4
Cab	Black_100_6.5_4	50	9	11	6.5	4
Cab	Black_100_6.5_4	75	10	11	6.5	4
Cab	Black_100_6.5_4	100	11	11	6.5	4
Cab	Black_100_6.5_4	100	13	11	6.5	4
