# Supplementary material for: Characterizing medaka visual features using a high-throughput optomotor response assay
Source: PLoS One. 2024 Jun 28;19(6):e0302092. doi: 10.1371/journal.pone.0302092 (PMC11213317; doi:10.1371/journal.pone.0302092)
Supplement: S3 File — (CSV) [file pone.0302092.s006.csv]

Strain	Stripe_width	Res_rate_i	Sample_n	Total_valid	Training	Strain_t
HdrR	1	100	1	14	Trained	HdrR_Trained
HdrR	1	50	2	14	Trained	HdrR_Trained
HdrR	1	0	3	14	Trained	HdrR_Trained
HdrR	1	25	4	14	Trained	HdrR_Trained
HdrR	1	75	5	14	Trained	HdrR_Trained
HdrR	1	50	6	14	Trained	HdrR_Trained
HdrR	1	50	7	14	Trained	HdrR_Trained
HdrR	1	50	8	14	Trained	HdrR_Trained
HdrR	1	100	10	14	Trained	HdrR_Trained
HdrR	1	100	11	14	Trained	HdrR_Trained
HdrR	1	75	12	14	Trained	HdrR_Trained
HdrR	1	0	13	14	Trained	HdrR_Trained
HdrR	1	66.6666666666667	14	14	Trained	HdrR_Trained
HdrR	1	33.3333333333333	15	14	Trained	HdrR_Trained
HdrR	1.2	66.6666666666667	1	13	Trained	HdrR_Trained
HdrR	1.2	0	2	13	Trained	HdrR_Trained
HdrR	1.2	50	3	13	Trained	HdrR_Trained
HdrR	1.2	100	4	13	Trained	HdrR_Trained
HdrR	1.2	100	5	13	Trained	HdrR_Trained
HdrR	1.2	100	6	13	Trained	HdrR_Trained
HdrR	1.2	75	7	13	Trained	HdrR_Trained
HdrR	1.2	50	8	13	Trained	HdrR_Trained
HdrR	1.2	33.3333333333333	9	13	Trained	HdrR_Trained
HdrR	1.2	66.6666666666667	10	13	Trained	HdrR_Trained
HdrR	1.2	100	11	13	Trained	HdrR_Trained
HdrR	1.2	50	12	13	Trained	HdrR_Trained
HdrR	1.2	100	15	13	Trained	HdrR_Trained
HdrR	1.4	66.6666666666667	1	14	Trained	HdrR_Trained
HdrR	1.4	66.6666666666667	2	14	Trained	HdrR_Trained
HdrR	1.4	75	3	14	Trained	HdrR_Trained
HdrR	1.4	75	4	14	Trained	HdrR_Trained
HdrR	1.4	100	5	14	Trained	HdrR_Trained
HdrR	1.4	100	6	14	Trained	HdrR_Trained
HdrR	1.4	75	7	14	Trained	HdrR_Trained
HdrR	1.4	100	8	14	Trained	HdrR_Trained
HdrR	1.4	100	9	14	Trained	HdrR_Trained
HdrR	1.4	66.6666666666667	10	14	Trained	HdrR_Trained
HdrR	1.4	66.6666666666667	11	14	Trained	HdrR_Trained
HdrR	1.4	33.3333333333333	12	14	Trained	HdrR_Trained
HdrR	1.4	100	14	14	Trained	HdrR_Trained
HdrR	1.4	75	15	14	Trained	HdrR_Trained
HdrR	0.8	100	1	13	Trained	HdrR_Trained
HdrR	0.8	33.3333333333333	2	13	Trained	HdrR_Trained
HdrR	0.8	0	3	13	Trained	HdrR_Trained
HdrR	0.8	33.3333333333333	4	13	Trained	HdrR_Trained
HdrR	0.8	75	5	13	Trained	HdrR_Trained
HdrR	0.8	0	6	13	Trained	HdrR_Trained
HdrR	0.8	25	7	13	Trained	HdrR_Trained
HdrR	0.8	0	8	13	Trained	HdrR_Trained
HdrR	0.8	33.3333333333333	9	13	Trained	HdrR_Trained
HdrR	0.8	66.6666666666667	10	13	Trained	HdrR_Trained
HdrR	0.8	25	11	13	Trained	HdrR_Trained
HdrR	0.8	66.6666666666667	12	13	Trained	HdrR_Trained
HdrR	0.8	75	15	13	Trained	HdrR_Trained
HdrR	0.8	50	1	13	Untrained	HdrR_Untrained
HdrR	0.8	0	2	13	Untrained	HdrR_Untrained
HdrR	0.8	33.3333333333333	3	13	Untrained	HdrR_Untrained
HdrR	0.8	0	4	13	Untrained	HdrR_Untrained
HdrR	0.8	33.3333333333333	5	13	Untrained	HdrR_Untrained
HdrR	0.8	0	6	13	Untrained	HdrR_Untrained
HdrR	0.8	33.3333333333333	7	13	Untrained	HdrR_Untrained
HdrR	0.8	0	8	13	Untrained	HdrR_Untrained
HdrR	0.8	33.3333333333333	9	13	Untrained	HdrR_Untrained
HdrR	0.8	0	10	13	Untrained	HdrR_Untrained
HdrR	0.8	0	11	13	Untrained	HdrR_Untrained
HdrR	0.8	0	12	13	Untrained	HdrR_Untrained
HdrR	0.8	0	13	13	Untrained	HdrR_Untrained
HdrR	1	50	1	12	Untrained	HdrR_Untrained
HdrR	1	0	2	12	Untrained	HdrR_Untrained
HdrR	1	0	3	12	Untrained	HdrR_Untrained
HdrR	1	0	4	12	Untrained	HdrR_Untrained
HdrR	1	0	5	12	Untrained	HdrR_Untrained
HdrR	1	25	6	12	Untrained	HdrR_Untrained
HdrR	1	0	7	12	Untrained	HdrR_Untrained
HdrR	1	0	9	12	Untrained	HdrR_Untrained
HdrR	1	0	10	12	Untrained	HdrR_Untrained
HdrR	1	0	11	12	Untrained	HdrR_Untrained
HdrR	1	25	12	12	Untrained	HdrR_Untrained
HdrR	1	25	13	12	Untrained	HdrR_Untrained
HdrR	1.2	75	1	12	Untrained	HdrR_Untrained
HdrR	1.2	0	2	12	Untrained	HdrR_Untrained
HdrR	1.2	50	3	12	Untrained	HdrR_Untrained
HdrR	1.2	66.6666666666667	4	12	Untrained	HdrR_Untrained
HdrR	1.2	50	5	12	Untrained	HdrR_Untrained
HdrR	1.2	0	6	12	Untrained	HdrR_Untrained
HdrR	1.2	0	7	12	Untrained	HdrR_Untrained
HdrR	1.2	0	9	12	Untrained	HdrR_Untrained
HdrR	1.2	0	10	12	Untrained	HdrR_Untrained
HdrR	1.2	0	11	12	Untrained	HdrR_Untrained
HdrR	1.2	0	12	12	Untrained	HdrR_Untrained
HdrR	1.2	100	13	12	Untrained	HdrR_Untrained
HdrR	1.4	50	1	11	Untrained	HdrR_Untrained
HdrR	1.4	66.6666666666667	2	11	Untrained	HdrR_Untrained
HdrR	1.4	50	3	11	Untrained	HdrR_Untrained
HdrR	1.4	75	4	11	Untrained	HdrR_Untrained
HdrR	1.4	33.3333333333333	5	11	Untrained	HdrR_Untrained
HdrR	1.4	50	6	11	Untrained	HdrR_Untrained
HdrR	1.4	100	7	11	Untrained	HdrR_Untrained
HdrR	1.4	75	8	11	Untrained	HdrR_Untrained
HdrR	1.4	0	9	11	Untrained	HdrR_Untrained
HdrR	1.4	25	10	11	Untrained	HdrR_Untrained
HdrR	1.4	66.6666666666667	13	11	Untrained	HdrR_Untrained
Cab	1	50	1	14	Trained	Cab_Trained
Cab	1	0	2	14	Trained	Cab_Trained
Cab	1	66.6666666666667	3	14	Trained	Cab_Trained
Cab	1	66.6666666666667	4	14	Trained	Cab_Trained
Cab	1	66.6666666666667	5	14	Trained	Cab_Trained
Cab	1	50	6	14	Trained	Cab_Trained
Cab	1	0	7	14	Trained	Cab_Trained
Cab	1	33.3333333333333	8	14	Trained	Cab_Trained
Cab	1	25	9	14	Trained	Cab_Trained
Cab	1	25	10	14	Trained	Cab_Trained
Cab	1	0	11	14	Trained	Cab_Trained
Cab	1	0	12	14	Trained	Cab_Trained
Cab	1	0	13	14	Trained	Cab_Trained
Cab	1	33.3333333333333	15	14	Trained	Cab_Trained
Cab	1.2	66.6666666666667	1	13	Trained	Cab_Trained
Cab	1.2	75	2	13	Trained	Cab_Trained
Cab	1.2	100	3	13	Trained	Cab_Trained
Cab	1.2	100	4	13	Trained	Cab_Trained
Cab	1.2	66.6666666666667	5	13	Trained	Cab_Trained
Cab	1.2	50	6	13	Trained	Cab_Trained
Cab	1.2	50	7	13	Trained	Cab_Trained
Cab	1.2	100	9	13	Trained	Cab_Trained
Cab	1.2	100	10	13	Trained	Cab_Trained
Cab	1.2	0	11	13	Trained	Cab_Trained
Cab	1.2	66.6666666666667	12	13	Trained	Cab_Trained
Cab	1.2	25	13	13	Trained	Cab_Trained
Cab	1.2	33.3333333333333	14	13	Trained	Cab_Trained
Cab	1.4	75	1	15	Trained	Cab_Trained
Cab	1.4	75	2	15	Trained	Cab_Trained
Cab	1.4	75	3	15	Trained	Cab_Trained
Cab	1.4	66.6666666666667	4	15	Trained	Cab_Trained
Cab	1.4	75	5	15	Trained	Cab_Trained
Cab	1.4	75	6	15	Trained	Cab_Trained
Cab	1.4	50	7	15	Trained	Cab_Trained
Cab	1.4	0	8	15	Trained	Cab_Trained
Cab	1.4	75	9	15	Trained	Cab_Trained
Cab	1.4	75	10	15	Trained	Cab_Trained
Cab	1.4	0	11	15	Trained	Cab_Trained
Cab	1.4	66.6666666666667	12	15	Trained	Cab_Trained
Cab	1.4	50	13	15	Trained	Cab_Trained
Cab	1.4	50	14	15	Trained	Cab_Trained
Cab	1.4	50	15	15	Trained	Cab_Trained
Cab	0.8	25	1	15	Trained	Cab_Trained
Cab	0.8	0	2	15	Trained	Cab_Trained
Cab	0.8	33.3333333333333	3	15	Trained	Cab_Trained
Cab	0.8	25	4	15	Trained	Cab_Trained
Cab	0.8	50	5	15	Trained	Cab_Trained
Cab	0.8	33.3333333333333	6	15	Trained	Cab_Trained
Cab	0.8	0	7	15	Trained	Cab_Trained
Cab	0.8	0	8	15	Trained	Cab_Trained
Cab	0.8	25	9	15	Trained	Cab_Trained
Cab	0.8	0	10	15	Trained	Cab_Trained
Cab	0.8	0	11	15	Trained	Cab_Trained
Cab	0.8	25	12	15	Trained	Cab_Trained
Cab	0.8	0	13	15	Trained	Cab_Trained
Cab	0.8	0	14	15	Trained	Cab_Trained
Cab	0.8	0	15	15	Trained	Cab_Trained
Cab	0.8	66.6666666666667	2	11	Untrained	Cab_Untrained
Cab	0.8	0	3	11	Untrained	Cab_Untrained
Cab	0.8	0	4	11	Untrained	Cab_Untrained
Cab	0.8	25	5	11	Untrained	Cab_Untrained
Cab	0.8	33.3333333333333	6	11	Untrained	Cab_Untrained
Cab	0.8	50	7	11	Untrained	Cab_Untrained
Cab	0.8	0	9	11	Untrained	Cab_Untrained
Cab	0.8	0	10	11	Untrained	Cab_Untrained
Cab	0.8	25	12	11	Untrained	Cab_Untrained
Cab	0.8	0	13	11	Untrained	Cab_Untrained
Cab	0.8	0	15	11	Untrained	Cab_Untrained
Cab	1	66.6666666666667	1	12	Untrained	Cab_Untrained
Cab	1	66.6666666666667	2	12	Untrained	Cab_Untrained
Cab	1	0	3	12	Untrained	Cab_Untrained
Cab	1	25	4	12	Untrained	Cab_Untrained
Cab	1	33.3333333333333	5	12	Untrained	Cab_Untrained
Cab	1	33.3333333333333	6	12	Untrained	Cab_Untrained
Cab	1	33.3333333333333	7	12	Untrained	Cab_Untrained
Cab	1	0	9	12	Untrained	Cab_Untrained
Cab	1	0	10	12	Untrained	Cab_Untrained
Cab	1	0	12	12	Untrained	Cab_Untrained
Cab	1	33.3333333333333	14	12	Untrained	Cab_Untrained
Cab	1	0	15	12	Untrained	Cab_Untrained
Cab	1.2	33.3333333333333	2	8	Untrained	Cab_Untrained
Cab	1.2	100	4	8	Untrained	Cab_Untrained
Cab	1.2	0	5	8	Untrained	Cab_Untrained
Cab	1.2	75	6	8	Untrained	Cab_Untrained
Cab	1.2	50	7	8	Untrained	Cab_Untrained
Cab	1.2	0	9	8	Untrained	Cab_Untrained
Cab	1.2	0	12	8	Untrained	Cab_Untrained
Cab	1.2	0	15	8	Untrained	Cab_Untrained
Cab	1.4	100	2	11	Untrained	Cab_Untrained
Cab	1.4	66.6666666666667	3	11	Untrained	Cab_Untrained
Cab	1.4	100	4	11	Untrained	Cab_Untrained
Cab	1.4	100	5	11	Untrained	Cab_Untrained
Cab	1.4	33.3333333333333	6	11	Untrained	Cab_Untrained
Cab	1.4	50	7	11	Untrained	Cab_Untrained
Cab	1.4	100	8	11	Untrained	Cab_Untrained
Cab	1.4	33.3333333333333	9	11	Untrained	Cab_Untrained
Cab	1.4	0	10	11	Untrained	Cab_Untrained
Cab	1.4	66.6666666666667	13	11	Untrained	Cab_Untrained
Cab	1.4	50	15	11	Untrained	Cab_Untrained
