# Supplementary material for: Characterizing medaka visual features using a high-throughput optomotor response assay
Source: PLoS One. 2024 Jun 28;19(6):e0302092. doi: 10.1371/journal.pone.0302092 (PMC11213317; doi:10.1371/journal.pone.0302092)
Supplement: S4 File — (CSV) [file pone.0302092.s007.csv]

Strain	Col_Op_Sp_Wid	Res_rate_i	Sample_n	Total_valid	Stripe_color2
IP10-1	Blue_100_6.5_8	100	1	11	Blue
IP10-1	Blue_100_6.5_8	50	2	11	Blue
IP10-1	Blue_100_6.5_8	33.3333333333333	3	11	Blue
IP10-1	Blue_100_6.5_8	75	4	11	Blue
IP10-1	Blue_100_6.5_8	66.6666666666667	5	11	Blue
IP10-1	Blue_100_6.5_8	100	6	11	Blue
IP10-1	Blue_100_6.5_8	100	7	11	Blue
IP10-1	Blue_100_6.5_8	100	8	11	Blue
IP10-1	Blue_100_6.5_8	100	10	11	Blue
IP10-1	Blue_100_6.5_8	75	11	11	Blue
IP10-1	Blue_100_6.5_8	66.6666666666667	12	11	Blue
IP10-1	Red_100_6.5_8	75	1	10	Red
IP10-1	Red_100_6.5_8	100	3	10	Red
IP10-1	Red_100_6.5_8	100	6	10	Red
IP10-1	Red_100_6.5_8	66.6666666666667	7	10	Red
IP10-1	Red_100_6.5_8	100	8	10	Red
IP10-1	Red_100_6.5_8	100	9	10	Red
IP10-1	Red_100_6.5_8	50	10	10	Red
IP10-1	Red_100_6.5_8	100	11	10	Red
IP10-1	Red_100_6.5_8	75	12	10	Red
IP10-1	Red_100_6.5_8	66.6666666666667	14	10	Red
IP10-1	Green_100_6.5_8	100	1	14	Green
IP10-1	Green_100_6.5_8	75	2	14	Green
IP10-1	Green_100_6.5_8	100	3	14	Green
IP10-1	Green_100_6.5_8	100	4	14	Green
IP10-1	Green_100_6.5_8	100	5	14	Green
IP10-1	Green_100_6.5_8	100	6	14	Green
IP10-1	Green_100_6.5_8	50	7	14	Green
IP10-1	Green_100_6.5_8	0	8	14	Green
IP10-1	Green_100_6.5_8	100	9	14	Green
IP10-1	Green_100_6.5_8	50	10	14	Green
IP10-1	Green_100_6.5_8	100	11	14	Green
IP10-1	Green_100_6.5_8	100	12	14	Green
IP10-1	Green_100_6.5_8	33.3333333333333	13	14	Green
IP10-1	Green_100_6.5_8	66.6666666666667	14	14	Green
IP10-1	Black_100_6.5_8	66.6666666666667	1	13	Black
IP10-1	Black_100_6.5_8	66.6666666666667	2	13	Black
IP10-1	Black_100_6.5_8	100	3	13	Black
IP10-1	Black_100_6.5_8	100	5	13	Black
IP10-1	Black_100_6.5_8	100	6	13	Black
IP10-1	Black_100_6.5_8	75	7	13	Black
IP10-1	Black_100_6.5_8	75	8	13	Black
IP10-1	Black_100_6.5_8	100	9	13	Black
IP10-1	Black_100_6.5_8	75	10	13	Black
IP10-1	Black_100_6.5_8	100	11	13	Black
IP10-1	Black_100_6.5_8	100	12	13	Black
IP10-1	Black_100_6.5_8	100	13	13	Black
IP10-1	Black_100_6.5_8	100	14	13	Black
IP69-1	Blue_100_6.5_8	66.6666666666667	1	14	Blue
IP69-1	Blue_100_6.5_8	0	2	14	Blue
IP69-1	Blue_100_6.5_8	66.6666666666667	3	14	Blue
IP69-1	Blue_100_6.5_8	66.6666666666667	4	14	Blue
IP69-1	Blue_100_6.5_8	100	5	14	Blue
IP69-1	Blue_100_6.5_8	66.6666666666667	6	14	Blue
IP69-1	Blue_100_6.5_8	0	8	14	Blue
IP69-1	Blue_100_6.5_8	100	9	14	Blue
IP69-1	Blue_100_6.5_8	50	10	14	Blue
IP69-1	Blue_100_6.5_8	100	11	14	Blue
IP69-1	Blue_100_6.5_8	75	12	14	Blue
IP69-1	Blue_100_6.5_8	25	13	14	Blue
IP69-1	Blue_100_6.5_8	100	14	14	Blue
IP69-1	Blue_100_6.5_8	75	15	14	Blue
IP69-1	Red_100_6.5_8	33.3333333333333	1	14	Red
IP69-1	Red_100_6.5_8	100	2	14	Red
IP69-1	Red_100_6.5_8	0	3	14	Red
IP69-1	Red_100_6.5_8	66.6666666666667	4	14	Red
IP69-1	Red_100_6.5_8	66.6666666666667	5	14	Red
IP69-1	Red_100_6.5_8	100	6	14	Red
IP69-1	Red_100_6.5_8	50	8	14	Red
IP69-1	Red_100_6.5_8	50	9	14	Red
IP69-1	Red_100_6.5_8	100	10	14	Red
IP69-1	Red_100_6.5_8	50	11	14	Red
IP69-1	Red_100_6.5_8	100	12	14	Red
IP69-1	Red_100_6.5_8	33.3333333333333	13	14	Red
IP69-1	Red_100_6.5_8	100	14	14	Red
IP69-1	Red_100_6.5_8	66.6666666666667	15	14	Red
IP69-1	Green_100_6.5_8	33.3333333333333	1	15	Green
IP69-1	Green_100_6.5_8	75	2	15	Green
IP69-1	Green_100_6.5_8	66.6666666666667	3	15	Green
IP69-1	Green_100_6.5_8	100	4	15	Green
IP69-1	Green_100_6.5_8	100	5	15	Green
IP69-1	Green_100_6.5_8	66.6666666666667	6	15	Green
IP69-1	Green_100_6.5_8	100	7	15	Green
IP69-1	Green_100_6.5_8	100	8	15	Green
IP69-1	Green_100_6.5_8	100	9	15	Green
IP69-1	Green_100_6.5_8	100	10	15	Green
IP69-1	Green_100_6.5_8	100	11	15	Green
IP69-1	Green_100_6.5_8	100	12	15	Green
IP69-1	Green_100_6.5_8	75	13	15	Green
IP69-1	Green_100_6.5_8	66.6666666666667	14	15	Green
IP69-1	Green_100_6.5_8	66.6666666666667	15	15	Green
IP69-1	Black_100_6.5_8	75	1	14	Black
IP69-1	Black_100_6.5_8	75	2	14	Black
IP69-1	Black_100_6.5_8	100	3	14	Black
IP69-1	Black_100_6.5_8	100	4	14	Black
IP69-1	Black_100_6.5_8	50	5	14	Black
IP69-1	Black_100_6.5_8	100	6	14	Black
IP69-1	Black_100_6.5_8	100	7	14	Black
IP69-1	Black_100_6.5_8	100	8	14	Black
IP69-1	Black_100_6.5_8	66.6666666666667	9	14	Black
IP69-1	Black_100_6.5_8	100	10	14	Black
IP69-1	Black_100_6.5_8	100	11	14	Black
IP69-1	Black_100_6.5_8	100	12	14	Black
IP69-1	Black_100_6.5_8	100	13	14	Black
IP69-1	Black_100_6.5_8	100	14	14	Black
IP11-2	Blue_100_6.5_8	66.6666666666667	1	10	Blue
IP11-2	Blue_100_6.5_8	75	2	10	Blue
IP11-2	Blue_100_6.5_8	100	3	10	Blue
IP11-2	Blue_100_6.5_8	66.6666666666667	5	10	Blue
IP11-2	Blue_100_6.5_8	100	6	10	Blue
IP11-2	Blue_100_6.5_8	66.6666666666667	7	10	Blue
IP11-2	Blue_100_6.5_8	66.6666666666667	9	10	Blue
IP11-2	Blue_100_6.5_8	100	10	10	Blue
IP11-2	Blue_100_6.5_8	100	11	10	Blue
IP11-2	Blue_100_6.5_8	33.3333333333333	13	10	Blue
IP11-2	Red_100_6.5_8	75	2	11	Red
IP11-2	Red_100_6.5_8	100	3	11	Red
IP11-2	Red_100_6.5_8	66.6666666666667	5	11	Red
IP11-2	Red_100_6.5_8	50	6	11	Red
IP11-2	Red_100_6.5_8	75	7	11	Red
IP11-2	Red_100_6.5_8	100	8	11	Red
IP11-2	Red_100_6.5_8	100	9	11	Red
IP11-2	Red_100_6.5_8	25	10	11	Red
IP11-2	Red_100_6.5_8	100	11	11	Red
IP11-2	Red_100_6.5_8	50	12	11	Red
IP11-2	Red_100_6.5_8	66.6666666666667	13	11	Red
IP11-2	Green_100_6.5_8	66.6666666666667	2	13	Green
IP11-2	Green_100_6.5_8	50	3	13	Green
IP11-2	Green_100_6.5_8	100	4	13	Green
IP11-2	Green_100_6.5_8	33.3333333333333	5	13	Green
IP11-2	Green_100_6.5_8	66.6666666666667	6	13	Green
IP11-2	Green_100_6.5_8	100	7	13	Green
IP11-2	Green_100_6.5_8	100	8	13	Green
IP11-2	Green_100_6.5_8	66.6666666666667	9	13	Green
IP11-2	Green_100_6.5_8	100	10	13	Green
IP11-2	Green_100_6.5_8	100	11	13	Green
IP11-2	Green_100_6.5_8	66.6666666666667	12	13	Green
IP11-2	Green_100_6.5_8	50	13	13	Green
IP11-2	Green_100_6.5_8	100	15	13	Green
IP11-2	Black_100_6.5_8	100	1	12	Black
IP11-2	Black_100_6.5_8	75	2	12	Black
IP11-2	Black_100_6.5_8	100	3	12	Black
IP11-2	Black_100_6.5_8	100	4	12	Black
IP11-2	Black_100_6.5_8	25	5	12	Black
IP11-2	Black_100_6.5_8	100	6	12	Black
IP11-2	Black_100_6.5_8	100	7	12	Black
IP11-2	Black_100_6.5_8	100	8	12	Black
IP11-2	Black_100_6.5_8	100	9	12	Black
IP11-2	Black_100_6.5_8	100	11	12	Black
IP11-2	Black_100_6.5_8	100	13	12	Black
IP11-2	Black_100_6.5_8	100	15	12	Black
Cab	Blue_100_6.5_8	100	1	15	Blue
Cab	Blue_100_6.5_8	66.6666666666667	2	15	Blue
Cab	Blue_100_6.5_8	100	3	15	Blue
Cab	Blue_100_6.5_8	50	4	15	Blue
Cab	Blue_100_6.5_8	100	5	15	Blue
Cab	Blue_100_6.5_8	100	6	15	Blue
Cab	Blue_100_6.5_8	100	7	15	Blue
Cab	Blue_100_6.5_8	100	8	15	Blue
Cab	Blue_100_6.5_8	100	9	15	Blue
Cab	Blue_100_6.5_8	66.6666666666667	10	15	Blue
Cab	Blue_100_6.5_8	66.6666666666667	11	15	Blue
Cab	Blue_100_6.5_8	100	12	15	Blue
Cab	Blue_100_6.5_8	100	13	15	Blue
Cab	Blue_100_6.5_8	100	14	15	Blue
Cab	Blue_100_6.5_8	100	15	15	Blue
Cab	Red_100_6.5_8	100	1	14	Red
Cab	Red_100_6.5_8	100	2	14	Red
Cab	Red_100_6.5_8	100	3	14	Red
Cab	Red_100_6.5_8	75	4	14	Red
Cab	Red_100_6.5_8	50	5	14	Red
Cab	Red_100_6.5_8	66.6666666666667	6	14	Red
Cab	Red_100_6.5_8	100	7	14	Red
Cab	Red_100_6.5_8	100	8	14	Red
Cab	Red_100_6.5_8	100	9	14	Red
Cab	Red_100_6.5_8	75	11	14	Red
Cab	Red_100_6.5_8	100	12	14	Red
Cab	Red_100_6.5_8	66.6666666666667	13	14	Red
Cab	Red_100_6.5_8	100	14	14	Red
Cab	Red_100_6.5_8	75	15	14	Red
Cab	Green_100_6.5_8	100	1	15	Green
Cab	Green_100_6.5_8	100	2	15	Green
Cab	Green_100_6.5_8	100	3	15	Green
Cab	Green_100_6.5_8	66.6666666666667	4	15	Green
Cab	Green_100_6.5_8	75	5	15	Green
Cab	Green_100_6.5_8	100	6	15	Green
Cab	Green_100_6.5_8	100	7	15	Green
Cab	Green_100_6.5_8	100	8	15	Green
Cab	Green_100_6.5_8	100	9	15	Green
Cab	Green_100_6.5_8	66.6666666666667	10	15	Green
Cab	Green_100_6.5_8	66.6666666666667	11	15	Green
Cab	Green_100_6.5_8	100	12	15	Green
Cab	Green_100_6.5_8	100	13	15	Green
Cab	Green_100_6.5_8	100	14	15	Green
Cab	Green_100_6.5_8	66.6666666666667	15	15	Green
Cab	Black_100_6.5_8	100	1	15	Black
Cab	Black_100_6.5_8	100	2	15	Black
Cab	Black_100_6.5_8	100	3	15	Black
Cab	Black_100_6.5_8	100	4	15	Black
Cab	Black_100_6.5_8	100	5	15	Black
Cab	Black_100_6.5_8	66.6666666666667	6	15	Black
Cab	Black_100_6.5_8	66.6666666666667	7	15	Black
Cab	Black_100_6.5_8	100	8	15	Black
Cab	Black_100_6.5_8	100	9	15	Black
Cab	Black_100_6.5_8	50	10	15	Black
Cab	Black_100_6.5_8	66.6666666666667	11	15	Black
Cab	Black_100_6.5_8	100	12	15	Black
Cab	Black_100_6.5_8	100	13	15	Black
Cab	Black_100_6.5_8	100	14	15	Black
Cab	Black_100_6.5_8	25	15	15	Black
HdrR	Blue_100_6.5_8	100	1	14	Blue
HdrR	Blue_100_6.5_8	100	2	14	Blue
HdrR	Blue_100_6.5_8	75	4	14	Blue
HdrR	Blue_100_6.5_8	100	5	14	Blue
HdrR	Blue_100_6.5_8	100	6	14	Blue
HdrR	Blue_100_6.5_8	0	7	14	Blue
HdrR	Blue_100_6.5_8	33.3333333333333	8	14	Blue
HdrR	Blue_100_6.5_8	100	9	14	Blue
HdrR	Blue_100_6.5_8	33.3333333333333	10	14	Blue
HdrR	Blue_100_6.5_8	100	11	14	Blue
HdrR	Blue_100_6.5_8	33.3333333333333	12	14	Blue
HdrR	Blue_100_6.5_8	0	13	14	Blue
HdrR	Blue_100_6.5_8	100	14	14	Blue
HdrR	Blue_100_6.5_8	100	15	14	Blue
HdrR	Red_100_6.5_8	75	1	14	Red
HdrR	Red_100_6.5_8	75	2	14	Red
HdrR	Red_100_6.5_8	100	3	14	Red
HdrR	Red_100_6.5_8	100	4	14	Red
HdrR	Red_100_6.5_8	100	5	14	Red
HdrR	Red_100_6.5_8	100	6	14	Red
HdrR	Red_100_6.5_8	75	8	14	Red
HdrR	Red_100_6.5_8	100	9	14	Red
HdrR	Red_100_6.5_8	66.6666666666667	10	14	Red
HdrR	Red_100_6.5_8	100	11	14	Red
HdrR	Red_100_6.5_8	66.6666666666667	12	14	Red
HdrR	Red_100_6.5_8	0	13	14	Red
HdrR	Red_100_6.5_8	100	14	14	Red
HdrR	Red_100_6.5_8	100	15	14	Red
HdrR	Green_100_6.5_8	50	1	14	Green
HdrR	Green_100_6.5_8	100	2	14	Green
HdrR	Green_100_6.5_8	33.3333333333333	3	14	Green
HdrR	Green_100_6.5_8	100	4	14	Green
HdrR	Green_100_6.5_8	75	5	14	Green
HdrR	Green_100_6.5_8	100	6	14	Green
HdrR	Green_100_6.5_8	33.3333333333333	7	14	Green
HdrR	Green_100_6.5_8	100	8	14	Green
HdrR	Green_100_6.5_8	66.6666666666667	9	14	Green
HdrR	Green_100_6.5_8	50	10	14	Green
HdrR	Green_100_6.5_8	100	11	14	Green
HdrR	Green_100_6.5_8	100	12	14	Green
HdrR	Green_100_6.5_8	100	14	14	Green
HdrR	Green_100_6.5_8	100	15	14	Green
HdrR	Black_100_6.5_8	100	1	14	Black
HdrR	Black_100_6.5_8	50	2	14	Black
HdrR	Black_100_6.5_8	75	3	14	Black
HdrR	Black_100_6.5_8	100	4	14	Black
HdrR	Black_100_6.5_8	100	5	14	Black
HdrR	Black_100_6.5_8	100	6	14	Black
HdrR	Black_100_6.5_8	50	7	14	Black
HdrR	Black_100_6.5_8	66.6666666666667	8	14	Black
HdrR	Black_100_6.5_8	33.3333333333333	9	14	Black
HdrR	Black_100_6.5_8	66.6666666666667	10	14	Black
HdrR	Black_100_6.5_8	100	11	14	Black
HdrR	Black_100_6.5_8	66.6666666666667	12	14	Black
HdrR	Black_100_6.5_8	100	14	14	Black
HdrR	Black_100_6.5_8	100	15	14	Black
